# Supplementary material for: Genome-Wide Identification and Expression Analysis of Homeodomain Leucine Zipper Subfamily IV (HD-ZIP IV) Gene Family in Cannabis sativa L
Source: Plants (Basel). 2022 May 13;11(10):1307. doi: 10.3390/plants11101307 (PMC9144208; doi:10.3390/plants11101307)
Supplement: Supplementary file 1 [file plants-11-01307-s001.zip]

Archive with 1 entries (1 files):
- plants-1659373-supplementary.pdf
